# Supplementary material for: Tumor-Promoting Actions of HNRNP A1 in HCC Are Associated with Cell Cycle, Mitochondrial Dynamics, and Necroptosis
Source: Int J Mol Sci. 2022 Sep 6;23(18):10209. doi: 10.3390/ijms231810209 (PMC9499416; doi:10.3390/ijms231810209)
Supplement: Supplementary file 1 [file ijms-23-10209-s001.zip]

Archive with 1 entries (1 files):
- ijms-1878576-supplementary.pdf
